# Supplementary material for: Prevalence and correlates of Human Papillomavirus infection in females from Southern Province, Zambia: A cross-sectional study
Source: PLoS One. 2024 Aug 1;19(8):e0299963. doi: 10.1371/journal.pone.0299963 (PMC11293658; doi:10.1371/journal.pone.0299963)
Supplement: S1 Data — (XLSX) [file pone.0299963.s002.xlsx]

## Sheet: Sheet2
AGE	HPV RESULT	VISIT TYPE	ENTRY POINT	SAMPLE TYPE	HIV status
44	0	1
50	1
48	0
64	0
39	0
48	0
57	0
47	1
30	1
43	1	1
45	0	1
51	0	1
38	0	1
49	1	1
39	0	1
34	0	1
34	1	1
23	0	1
28	0	1
52	1	1
35	0	1
34	0	1
47	0	1
43	1	1
39	0	1
47	0	1
46	1	1
	0	1
33	0	1
41	0	1
42	0	1
58	1	1
25	1	1
68	1	1
44	0	1
30	1	1
28	0	1
36	0	1
43	1	1
57	1	1
55	0	1
47	1	1
62	0	1
	1	1
	1	1
	0	1
	0	1
	1	1
42	0	1
37	0	1
	0	1
	0	1
	0	1
	0	1
53	0	1
	0	1
25	0	1
34	0	1
	0	1
	1	1
53	1	1
23	1	1
45	1	1
	1	1
32	0	1
44	0	1
	0	1
45	0	1
	0	1
	0	1
21	0	1
44	0	1
41	0	1
	0	1
32	0	1
43	0	1
34	0	1
46	1
	0
43	0
48	0
34	0
42	1
20	0
39	1
42	0
68	0
29	1
45	1
51	1
29	0
44	0
39	0
39	0
42	1
52	0
38	1
53	1
63	0
46	1
40	0
53	1
40	1
76	1
	0
	1
42	0
19	1
44	0
44	1
33	1
45	0
50	1
	0
	0
31	0
56	1
35	0
41	1
39	1
	0
49	0	1	2	2	1
41	0
34	1
21	1
39	1
52	0
23	1
27	0
44	0
30	0
29	0
47	0
46	0
58	1
49	0
30	1
32	0
51	0
	0
20	0
46	0
	0
36	1
29	0
42	1
26	1
35	0
49	0
51	0
57	1
46	0
60	1
41	1
40	0
43	0
37	1
48	0
34	1
30	1
47	0
51	1
36	0
43	0
65	1
63	0
46	0
54	0
41	0
	1
49	1
49	0
47	0
45	1
41	0
47	0
27	0
37	0
40	0
69	0
74	1
51	0
46	0
23	0
52	0
47	0
50	0
31	1
28	0
	1
37	0
44	1
51	0
39	0
56	1
67	1
33	1
54	0
47	0
48	1
42	0
44	1
	0
39	1
51	0
37	1
38	0
43	0
45	1
50	1
	0
63	0
60	0
48	1
43	1
	0
45	1
23	1
44	0
47	1
34	1
	0	1
45	0	1	1	2	1
50	0	1	1	2	1
65	0	1	1	2	1
	0	1	1	2	1
20	0	1
45	0	1
39	0	1
28	0	1
49	0	1	2	2	1
39	0	1
48	0	1	2	2	1
49	0	1	1	2	1
39	0	1	2	2	1
54	0	1
	0	1	1	2	1
21	0	1
40	0	1	2	2	1
20	0		2	2	1
37	0	1
45	0	1	1	2
46	0	1	1	2	1
39	0	1
34	0	1	1	2	1
	0	1	1	2	1
27	0	1	1	2	1
57	0	1	1	2	1
47	0	1
30	0
27	0
53	0	1	1	2	1
27	0
47	1
30	1	1	1	2	1
36	1
46	1
69	1
48	1
30	1
36	1
27	1	1
30	1		1	2	1
42	1
28	1
44	0	1	1	2	1
	1
36	0	3	1	2	1
32	0
32	0
43	0	3	1	2	1
34	0	1	1	2	1
26	0	3	1	2	1
40	0	3	1	2	1
38	0	3	1	2	1
32	0	1	1	2	1
38	0	3	1	2	1
32	0	1	1	2	1
32	0	1	1	2	1
45	0	1
20	0	1	1	2	0
44	0	1	1	2	1
43	0	1	1	2	1
52	0	1	1	2	0
33	0	1	1	2	0
31	0	1	1	2	1
35	0	1	1	2	1
41	0	1	1	2	1
41	0	1	1	2	1
25	0	1	1	2	1
50	0
23	0
43	0
53	0
33	0
40	1
26	0
31	0
50	0
27	0
52	0
26	0
46	1
31	0
28	0
41	0
41	0
44	1
42	0
45	1
29	0
30	0
49	0
26	0
21	1
49	0
28	1
34	0
34	0
31	0
43	0	1
36	0	1
20	0	1
20	0	1
47	0	1
25	0	1
36	0	1
46	0	1
53	0	1
46	0	1
46	0	1
41	0	1
73	0	1
45	0	1
52	0	1
80	0	1
39	0	1
60	0	1
44	0	1
55	0	1
41	0	1
53	0	1
34	0	1
47	0	1
32	0	1
30	0
83	0	1
41	0	1
45	0	1
22	0	1
28	0	1
29	0	1
53	0	1
29	0	1
37	0	1
48	0	1
26	0	1
36	0	1
43	0	1
40	0	1
41	0	1
35	0	1
22	1	1
44	0	1
47	1	1
24	1	1
58	1	1
21	1	1
38	0	1
41	1	1
55	0	1
51	1	1
30	0	1
51	0	1
36	0	1
43	1	1
58	1	1
50	0	1
36	0	1
39	1	1
42	0	1
40	0
42	1	1
22	1	1
33	0	1
25	1	1
63	0	1
25	0	1
52	0	1
35	0	1
46	0	1
37	0	1
34	0	1
29	1	1
43	1	1
22	1	1
36	1	1
57	0	1
47	1	1
38	0	1
26	1	1
38	1	1
34	0	1
48	0	1	2	2	1
41	0	3	1	2	1
50	1	1	2	2	1
43	0	1	2	2	1
61	1	1	2	2	1
44	1	1	2	2	1
37	1	1	2	2	1
43	1	1	2	2	1
48	0		2	2	1
49	1	3	2	2	1
45	0	1	1	2	1
20	0	1	2	2	1
44	0	1	1	2	1
28	0	1	2	2	1
46	0	1	1	2	1
20	0	1	2	2	1
65	1
47	0
25	1
47	1
32	0
35	0
51	0
27	0
37	0
32	0
37	1
33	1
46	0
68	0	1	1	2	1
39	1	1	1	2	1
51	0	1	1	2	1
	0	1	1	2	1
37	0
28	0	1
54	0	1
39	1	1
21	1	1
31	0	1
28	0	1
33	0	1
27	0	1
21	0	1
40	0	1
18	0	1
22	1	1
51	0	1
34	1	1
28	1	1
26	0	1
53	1
39	1	1	1	2	1
43	0	3	2	2	1
32	0	1	2	2	1
46	1	1	1	2	1
37	0	1	2	2	1
39	1	1	1	2	1
38	0	1	2	2	1
30	1	1	1	2	1
27	1	1	1	2	1
31	1		2		1
43	0	1		2
46	0	1	2	2	1
57	1	1	2	2	1
59	1	1	1	2	1
	0	1	1	2	1
52	1	1	1	2	1
39	0	1	1	2	1
27	0	1	2	2	1
53	0	1	1	2	1
33	0	3	1	2	1
33	0		1	2	1
34	0	1	1	2	1
21	0
46	0
22	0
63	0
48	0
	1
28	1
30	0
22	0
28	1
26	0
39	0
43	0
35	0
46	0
26	1
20	1
23	0
46	1
	0
47	1
37	1
41	1
40	1
30	0
39	1
31	0	1	2	2	1
43	0
26	0				1
42	1
25	1				1
25	1				1
45	1	1	1	2	1
30	0
47	0	1	2	2	1
38	0	1	2	2	1
37	0	1	2	2	1
	1	1	2	2	1
50	0	1	2	2	1
	0
24	1	1	2	2	1
46	0	1	2	2	1
38	0	1	2	2	1
23	1	1	2	2	1
62	1
38	0	1	2	2	1
23	1	1	2	2	1
46	0	1	2	2	1
49	0	1	2	2	1
42	0	1	2	2	1
33	0	1	2	2	1
39	0	1	2	2	1
25	1	1	2	2	1
22	0	1	2	2	1
44	0	1	2	2	1
42	0	1	2	2	1
23	0	1	2	2	1
37	0	1	2	2	1
16	1	1	2	2	1
31	1
40	1
22	0	1
38	0	1
51	0
37	0	1	2	2	1
33	1	1	2	2	1
42	0	1	2	2	1
21	1	1	2	2	1
27	1	1	2	2	1
31	0	1	1	2	1
35	0	1	2	2	1
39	0	1	1	2	1
37	0	1	2	2	1
24	0	1	1	2	1
34	0	1	1	2	1
25	0	1	2	2	1
37	0	1	1	2	1
16	1	1	1	2	1
27	1	1	1	2	1
36	1	1	1	2	1
40	1	1	2	2	1
26	1	1	1	2	1
25	1	1	1	2	1
36	0	1	1	2	1
49	1	1	1	2	1
28	0	1	1	2	1
26	0	1
24	0	1
47	0	1
35	0	1
64	1	1
41	0	1
46	0	1
40	1	1
24	0	1
49	0	1	1	2	1
48	0
34	1	1	1	2	1
43	0	1	2	2	1
37	1	1	2	2	1
37	0	1	2	2	1
47	1		2	2	1
42	0	1	1	2
49	0	1	2	2	1
58	1	1	2	2	1
52	1	1	2	2	1
50	0	1	1	2
43	0	1	1	2	1
75	1	1	2	2	1
41	1	1	2	2	1
18	1	1	1	2	1
47	0
46	0	1	2	2	1
26	0	1	2	2	1
35	0	1	2	2	1
22	1	1	2	2	1
32	1	1	2	2	1
55	0	1	2	2	1
26	0	1	2	2	1
30	1	1	2	2	1
24	1	1	2	2	1
24	1	1	2	2	1
23	1	1	2	2	1
21	0	1	2	2	1
40	0	1	2	2	1
29	1	1	2	2	1
28	1	1	2	2	1
18	1	1	2	2	1
39	0	1	2	2	1
57	1	1	2	2	1
	1	1	2	2	1
46	1	1	2	2	1
20	0
38	0
21	0	1	3	2	0
25	0	1	2	2	1
42	0	1	2	2	1
40	0
50	0	1	2	2	1
	0	1	1	2	0
39	0	1	1	2	0
36	0	1	2	2	1
41	0
42	0	1	1	2	0
31	0	1	3	2	0
35	0	1	2	2	1
26	1	1	2	2	1
30	1	1	2	2	1
41	1	1	2	2	1
35	1
34	1	1	2	2	1
63	1	1	2		1
65	1	1	2	2	1
31	1
21	1
	1	1	2	2	1
	0
42	0	1	1	2	0
47	0	1	2	2	1
63	0	1	1	2	0
41	0	1	2	2	1
33	0	1	2	2	1
40	0	1	3
50	0	1	2	2	1
47	1	1	2	2	1
16	1	1	2	2	1
43	0	1	2	2	1
44	0	1	2	2	1
58	1	1	2	2	1
40	1	1	2	2	1
49	0	1	2	2	1
21	0	1	2	2	1
30	0	1	2	2	1
28	0	1	2	2	1
38	0		2		1
	0		2		1
33	0		1		1
39	0		1		1
40	1		2		1
46	0		2		1
21	1		2		1
39	1		1		1
32	0		2		1
38	0		2		1
38	0		2		1
45	1		2		1
34	1		2		1
63	1	1	2	2	1
33	0	1	2	2	1
51	1	1	2	2	1
44	0	1	2	2	1
20	1	1	2	2	1
52	1	1	2		1
21	0	1	1	2	0
28	0	1	1	2	0
37	0	1	2	2	1
37	0	1	2	2	1
28	0	1	2	2	1
27	0	2	3	2	1
57	0	3	3	2	1
45	0	1	2	2	1
54	0	1	2	2	1
49	1	1	2	2	1
48	0	1	2	2	1
46	1	1	2	2	1
46	0	1	2	2	1
55	1	1	2	2	1
43	0		2	2	1
28	0	1	2		1
32	1	1	2	2	1
	0		2	2	1
40	0	1	2		1
37	0	1	2	2	1
38	0		2		1
34	0		2		1
38	0		2	2	1
26	1		2	2	1
38	1	1	2	2	1
29	0		2	2	1
47	1		2	2	1
25	0	1	2	2	1
25	0	1	2	2	1
37	0	1	2	2	1
42	1	1	2	2	1
52	0	1	2	2	1
	1	1	2	2	1
19	1	1	2	2	1
47	0	1	2	2	1
69	1	1	2	2	1
45	0	1	2	2
41	1	1	2	2	1
22	0	1	1	2	0
67	1	1	2	2	1
25	0	1	1	2	0
28	1	3	2	2	1
58	1	1	1	2	0
45	0	1	2	2	1
47	0	3	2	2	1
43	0	1	2	2	1
20	0	1	2	2	1
28	1
33	0	1	2	2	1
27	0	1	2	2	1
56	1	1	2	2	1
26	1
35	1
24	0	1	1	2	0
34	0	1	2	2	1
41	1	1	2	2	1
37	1	1	2	2	1
40	0	1	2	2	1
20	1
26	1	1	2	2	1
41	0
34	0
49	0
46	0	1	2	2	1
64	0	1	2	2	1
35	0	1	2	2	1
46	0	1	2	2	1
34	0	1	2	2	1
42	1	1	2	2	1
28	0	1	2	2	1
35	1				1
26	1	1	1	2	1
51	0	1	1	2	1
17	0	1	1	2	1
57	0	1	1	2	1
35	0	1	1	2	1
53	0	1	1	2	1
30	1	1	1	2	1
37	0	1	1	2	1
31	1	1	1	2	1
31	0	1	1	2	1
29	1	1	1	2	1
43	1	1	1	2	1
35	0	1	1	2	1
27	0	1	1	2	1
65	0	1	1	2	1
34	1	1	1	2	1
37	0	1	1	2	1
49	1	1	1	2	1
49	0	1	1	2	1
31	0	1	1	2	1
45	1	1	1	2	1
60	1	1	1	2	1
29	0	1	1	2	1
42	0	1	1	2	1
52	0	1	1	2	1
27	1	1	1	2	1
59	1	1	1	2	1
52	1	1	1	2	1
41	0	1	1	2	1
	0	1	1	2	1
47	1	1	1	2	1
58	0	1	2	2	1
41	0	1	1	2	1
	0	1	1	2	1
36	0	1	2	2	1
26	1	1	2	2	1
	1	1	2	2	1
49	0	1	2	2	1
	1	1	2	2	1
51	1	1
37	0	1
49	1	1
21	0	1
52	0	1
47	0	1
47	0	1
25	0	1
54	1	1
37	1	1
44	0	1
34	0	1
37	1	1
47	1	1
47	0	1	2		1
50	0	1	2		1
38	1	1	2		1
47	1	1	1		1
46	1	1	2		1
31	1	1	3		0
36	0	1	1		1
30	1	1	2		1
39	0	1	1		1
	1	1	1		0
42	0	1	1		1
26	1	1	2		1
	0	1	3		0
31	1	1	2		1
50	0	1	2		1
51	0	1	2		1
26	0	1	2		1
30	0	1	2		1
32	1	1	1		1
61	0	1	1	2	1
35	1	1	1	2	1
51	1	1	1	2	1
45	0	1	1	2	1
33	1	1	1	2	1
51	1	1		2	1
29	0	1	1	2	1
61	1	1	1	2	1
41	1	1	1	2	1
51	1	1	1	2	1
33	0	1	1	2	1
27	1	1	1	2	1
17	0	1	2	2	1
25	1	1	1	2	1
23	0	1	2	2	1
22	1	1	2	2	1
21	1	1	1	2	1
	0	1	2	2	1
27	1	1	2	2	1
	1	1	2	2	1
27	1	1	1	2	1
39	0	1	2	2	1
25	1	1	1	2	1
43	0	1	2	2
44	0	1	2	2	1
43	1	1	2	2	1
41	1	1	2	2	1
45	0	1	2	2
31	0	1	3	2	1
48	1		2	2	1
26	1	1	2	2	1
22	0	1	2	2	1
50	0	1	1	2	0
57	0	1	3	2	0
60	0	1	2	2	1
60	1		2		1
45	1	1	2	2	1
29	0	1	2	2	1
38	0	1	2	2	1
38	0	1	2	2	1
36	1
33	0	1	1	2	0
42	1	1	1	2	1
20	0	1	1	2	0
41	1	1	1	2	1
36	0	1	1	2	0
48	1		1	2	1
41	0		1		1
45	1	1	2	2	1
49	1	1	2	2	1
55	0	1	2	2	1
37	0	1	2	2	1
56	0	1	1	2	0
21	0	1	1	2	0
33	1	1	1	2	0
57	0	1	1	2	1
30	1	1	1	2	1
36	1	1	1	2	1
58	1	1	1	2	1
32	0	1	1	2	1
23	0	1	1	2	1
25	0	1	1	2	0
37	0	1	2	2	1
17	1	1	2	2	1
31	0	1	2	2	1
39	1	1	2	2	1
32	0	1	2	2	1
22	1	1	2	2	1
44	1	1	2	2	1
30	0	1	2	2	1
61	0	1	2	2	1
23	0	1	2	2	1
	1	1	2	2	1
36	1	1	2	2	1
20	0	1	2	2	1
31	0	1	2	2	1
49	0	1	2	2	1
31	1	1	2	2	1
24	1	1	2	2	1
21	0	1	2	2	1
47	0	1	2	2	1
47	0	1	2	2	1
28	0	1	1	2	0
33	1	1	1	2	0
33	1	1	1	2	0
33	1	1	1	2	0
26	1	1	1	2	0
36	1	1	1	2	1
21	1	1	1	2	0
28	0	1	1	2	0
30	1	1	1	2	1
32	0	1	1	2	0
30	1	1	1	2	0
28	1	1	2	2	1
43	0	1	1	2	0
38	0	1	1	2	0
58	0	3	2	2	1
	0	3	2	2	1
35	0
30	0	1	1	2	0
31	0	1	2	2	1
32	0	3	2	2	1
38	0	3	2	2	1
38	1	3	2	2	1
47	0	3	1	2	0
45	0	3	2	2
53	0	3	2	2	1
34	1	1	2	2	1
34	1	1	1	2	0
32	1
42	0	1	2	2	1
48	0	1	2	2	1
32	1	1	1	2	1
35	1	1	2	2	1
43	0	1	2	2	1
26	1	1	1	2	0
51	1	1	2	2	1
26	0	1		2	1
29	1	1	1	2	1
58	0	3	2	2	1
32	1	1		2	1
35	0	1	3	2	1
46	0	1	2	2	1
35	0	1	2	2	1
51	0	1	2	2	1
38	1	1	2	2	1
59	0		2	2	1
28	1	1	2	2	1
48	0	1	3	2	0
21	0	1	2	2	1
43	0	1	3	2	0
36	1	1	3	2	0
30	1	1	2	2	1
56	1	1	2	2	1
32	0	1	2		1
57	1	1	2	2	1
38	0	1	3	2	0
37	0	1	2	2	1
44	0	1	2	2	1
45	0	1	2	2	1
17	0	1	2	2	1
40	0	1	2	2	1
38	0	1	3	2
29	0	1	3	2	0
30	1	1	2	2	1
30	0	1	2	2	1
32	0	1	2	2	1
44	0	1	2	2	1
37	1	1	2	2	1
50	1	1	2	2	1
24	0	1	3	2	1
37	1	1	2	2	1
52	1	1	2	2	1
36	0		2	2	1
41	0	1	3	2
45	1	1	2	2	1
28	0	1	3	2	1
25	0	1	2	2	1
38	0	1	2	2	1
35	0	1	2	2	1
53	1	1
28	0	1
35	0	1
39	1
40	0	1
37	0	1
33	1
51	1
39	0	1
33	0	1
57	1
45	1
49	0	1
26	1	1	1	2	0
45	1	1	1	2	1
55	1
44	0	1	2	2	1
24	1
36	1
40	0	1	1	2	0
24	0	1	1	2	0
42	1
44	0	1	1	2	0
32	0	1	2	2	1
31	0	1	2	2	1
44	1
43	1
40	1
29	1
57	0	1	2	2	1
43	0	1	2	2	1
41	0	1	1	2	1
31	1
26	0	1	1	2	0
21	0	1	1	2	1
33	0
36	0	1	1	2	1
49	1
53	1
32	1	1	2	2	1
32	1	1	2	2	1
52	1
39	1	1
42	1
47	1
40	1	1	2	2	1
58	1	1
64	1	1
49	1	1
33	1	1
27	1	1
28	0	1	2	2	1
50	0	1
34	0	1
30	0	1	3	2	1
51	0	1	2	2	1
36	0	1	2	2	1
32	0	1
59	0	1
44	0	1
48	0	1
56	0	1
41	0	1
53	0	1
	0	1
41	0	1
58	0	1
46	0	1
21	0	1
38	0	1
51	0	1
28	0	1
	0	1
29	0
27	0	1	2	2	1
54	1	1	2	2	1
59	0
54	0
51	0	1	1	2	1
38	0	1	1	2	1
34	0	1	1	2	1
29	0	1	1	2	1
34	0	1	2	2	1
27	1	1	3	2	1
37	1	1	2	2	1
37	1	1	2	2	1
30	1	1	2	2	1
36	0	1	2	2	1
34	1	1	2	2	1
47	1	1	1	2
31	1	1	2	2	1
47	0	1	2	2	1
41	1	1	2	2	1
24	0	1	2	2	1
33	1	1	2	2	1
42	1	1	2	2	1
32	1	1	2	2	1
23	0	1	2	2	1
39	0	1	2	2	1
35	1	1	2	2	1
47	0	1	2	2	1
25	0	1	2	2	1
32	0	1	2	2	1
49	1	1	2	2	1
41	1	1	2	2	1
23	1	1		2
31	1	1	1	2	1
49	1	1	2	2	1
30	0	1	2	2	1
	1	1	2	2	1
42	0	1	2	2	1
28	1	1	1	2	0
72	1	1	2	2	1
27	1	1	2	2	1
46	1	1	2	2	1
39	0	1	2	2	1
28	1	1	1	2	0
30	1	1	1	2	1
33	1	1	1	2	0
27	0		1	2	0
35	1	1	1	2	1
39	1	1	2	2	1
47	1	1	2	2	1
44	1	1	2	2	1
46	0	1
28	0	1
16	1
33	1	1	3	2	1
30	0	1	2	2	1
52	0	1	2	2	1
44	0	3	2	2	1
33	1	1	2	2	1
34	0	1	2	2	1
55	1
47	0	1	2	2	1
39	0	1
42	1		2	2	1
46	1
42	1
21	1
36	0
42	0	1	2	2	1
56	0	1	2	2	1
24	1	1	2	2	1
52	0	1	2	2	1
34	1	1	2	2	1
31	1	1	2	2	1
39	0
55	0	1	2	2	1
42	1
21	1
	1
20	0
41	0
22	0
58	0
48	1
34	1
48	0
53	0
47	0
48	1
33	1
45	0
40	0
32	0
49	1
48	0
26	0
50	1
39	1
48	1
31	1
57	1
	1
46	0
44	1
48	0
31	1
49	0
23	1
	1
41	1
29	0
23	1
28	0
30	0
	0
47	0
47	0
38	0
30	0
27	0
71	1
18	0
	0
	0
51	1
40	1
48	0
47	0
	0
	0
	0
32	0
30	0
38	0
20	0
24	1
49	0
31	0
26	0
	0
30	1
38	0
33	0
31	0
31	0
27	0
32	0
48	1
31	1
28	0
26	0
34	0
45	0
40	0
29	0
43	0
46	0
34	1
30	0
36	0
46	1
26	0
48	0
64	0
39	0
31	1
	1
22	0
18	1
68	1
33	1
24	1
47	0	1	2	2	1
50	0	1	2	2	1
25	1	1	2	2	1
59	0	1	2	2	1
	1	1	2	2	1
	1	1	1	2	1
	1	1	1	2	1
45	1	1	1	2	1
	1	1	1	2	1
	0	1	1	2	1
32	0	1	1	2	1
20	1	1	1	2	1
19	1	1	1	2	1
	0	1	1	2	1
	0	1	1	2	1
18	1	1	2	2	1
41	1	1	1	2	1
	1	1	1	2	1
30	1			2	1
54	0	1	3	2	0
19	0	1	1	2
59	0	1	2	2	1
32	0	1	1	2	1
42	0	1	1	2	1
22	0	1	2	2	1
31	0	1	2	2	1
29	1	1	2	2	1
23	0	1		2	0
48	0	1	2	2	1
27	0	1	2	2	1
44	0	1	3	2	0
34	0	1	1	2	1
25	0	1	1	2	0
26	1	1	1	2	0
28	1	1	1	2	1
22	0	1	1	2	0
36	0	1	1	2	0
33	0	1	1	2	1
16	0	1	2	2	1
47	1	1	2	2	1
35	0	1	1	2	1
44	0	1	1	2
40	0	1	1	2	1
32	0	1	2	2	1
65	1	1	2	2	1
33	0	1	2	2	1
39	0	1	2	2	1
38	1	1	2	2	1
57	0	1	2	2	1
56	0	1	1	2	1
24	0	1	2	2	1
52	0	1	2	2	1
49	1	1	2	2	1
47	0	1	2	2	1
43	0	1	2	2	1
57	1	1	1	2	1
53	1	1	1	2	1
42	0	1	2	2	1
49	1	1	1	2	1
46	0		1	2	1
61	1	1	2	2	1
38	1	1	2	2	1
42	0	1	1	2	1
39	0		1	2	1
52	0	1	1	2	1
43	0	1	1	2	1
49	0	1	1	2	1
30	1		2	2	1
37	1	1	1	2	1
37	1	1	2	2	1
23	0	1	1		1
50	1	1	2	2	1
57	0	1	2		1
21	1
74	1
34	1	1	2	2	1
26	0	1	2	2	1
	1	1	1	2	1
25	0	1	3	2	0
29	0	1	2	2	1
	0	1	1	2	1
30	0	1	2	2	1
28	1	1	2	2	1
28	0	1	2	2	1
39	1
49	1	3	2	2	1
38	1
41	1	1	2	2	1
55	0	1	1	2	1
52	0	1	2	2	1
50	0	1	2	2	1
53	1
48	1
42	0	1	3	2	0
42	0	1	2	2	1
30	0	1	3	2	0
69	0	1	3	2	0
43	0
35	1
22	1
74	0
46	0
39	1
24	1
27	1
27	1
49	0
38	0
32	0
24	0
26	1
23	0
21	1
40	0
49	0
57	0
37	1
24	0
48	1
56	1
35	1
25	1
56	1
54	0
32	0
59	0
27	1
57	0
31	0
51	1
49	0
67	0
63	0
48	0
49	0
	1
24	1
50	0
31	0
	0
43	0
	1
55	1
50	1
21	1
41	0
34	1
31	0
36	1
44	0
60	1
46	0
29	0
22	0
57	0
61	1
43	1
34	0	1	2	2	1
34	0	1	2	2	1
35	0	1	2	2	1
40	1	1	2	2	1
	1	1	2	2	1
46	0	1	2	2	1
24	1	1	3	2	0
56	1	1	2	2	1
19	0	1	2	2	1
28	1	1	2	2	1
24	1	1	2	2	1
28	1	1	2	2	1
	1	1	2	2	1
41	1	1	2	2	1
	0	1	2	2	1
39	1	1	2	2	1
29	1	1	2	2	1
20	0	1	3	2	0
40	0	1	2	2	1
20	0	1	2	2	1
21	0	1	2	2	1
27	1	1	2	2	1
50	0	1	1	2	1
41	1	1	1	2	1
26	1	1	1	2	1
28	1	1	2	2	1
29	1	1	1	2	1
23	0	1	2	2	1
24	0	1	1	2	1
57	1	1	2	2	1
44	1	1	2	2	1
	1	1	2	2	1
37	0	1	2	2	1
42	0	1	2	2	1
38	0	1	2	2	1
27	0	1	1	2	1
44	1	1	2	2	1
39	1	1	2	2	1
43	1	1	2	2	1
37	0	1	2	2	1
41	0	1	2	2	1
48	1	1	1	2	1
31	1
29	1
34	1
35	1
46	0	1	1	2	1
47	1	1	2	2	1
47	0	1	2	2	1
40	0	1	2	2	1
17	1	1	2	2	1
29	0	1	2	2	1
39	0	1	3	2	0
35	0	1	2	2	1
25	1	1	1	2	1
35	0	1	2	2	1
44	0	1	2	2	1
36	0
44	0
	0
30	0
44	0	1	2	2	1
	1	1	2	2	1
27	1	1	2	2	1
47	0	1	2	2	1
27	1	1	2	2	1
39	0	1	2	2	1
46	0	1	2	2	1
34	1	1	2	2	1
46	0	1	1	2	1
45	0	1	1	2	1
32	0	1	1	2	1
38	0	1	2	2	1
32	0	1	2	2	1
	1	1	2	2	1
20	0	1	2	2	1
39	1	1	2	2	1
	0	1	2	2	1
	0	1	2	2	1
39	0	1	2	2	1
35	0	1	2	2	1
37	0	1	1	2	1
49	0	1	1	2	1
40	0	1	2	2	1
51	1	1	1	2	1
28	0	1	1	2	1
54	1	1	1	2	1
33	0	1	1	2	1
48	0	1	1	2	1
45	0	1	2	2	1
	0	1	2	2	1
32	0	1	2	2	1
29	1	1	2	2	1
39	1
42	1
36	1
52	0
26	0	1	2	2	1
	0	1	2	2	1
42	0	1	2	2	1
21	0	1	2	2	1
	1	1	2	2	1
41	0	1	3	2	1
32	0	1	2	2	1
57	0	1	2	2	1
43	0
47	0
39	0
47	0
47	0
34	1	1	2	2	1
19	1	1	2	2	1
27	1	1	2	2	1
58	1	1	2	2	1
52	1	1	2	2	1
26	0	1	2	2	1
34	1	1	2	2	1
26	0	1	2	2	1
23	0	1	2	2	1
45	1	1	2	2	1
51	0	1	2	2	1
51	0	1	2	2	1
	0	1	2	2	1
13	0	1	3	2	0
40	1	1	2	2	1
29	0	1	1	2	0
35	1	1	2	2	1
47	0	1	2	2	1
25	0	1	1	2	0
46	0	1	2	2	1
45	1	1	2	2	1
32	0	1	2	2	1
30	0	1	2	2	1
35	1	1	2	2	1
44	1	1	2	2	1
39	1	1	2	2	1
35	0	1	2	2	1
45	1	1	2	2	1
40	0	1	2	2	1
46	0	1	2	2	1
44	0	1	2	2	1
42	0	1	2	2	1
45	0	1	2	2	1
42	0	1	1	2	1
25	1	1	2	2	1
28	0	1	2	2	1
21	1	3	2	2	1
35	1	3	2	2	1
61	0	1	2	2	1
37	0	1	2	2	1
52	0	1	2	2	1
22	0	1	2	2	1
44	0	1	2	2	1
36	0	1	2	2	1
32	1	1	2	2	1
26	1	1	2	2	1
51	0	1	2	2	1
41	0	1	2	2	1
31	1	1	2	2	1
55	1	1	2	2	1
26	0	1	2	2	1
35	1	1	2	2	1
29	1	1	2	2	1
44	0	1	2	2	1
18	1	1	2	2	1
27	0	1	2	2	1
24	1	1	2	2	1
44	1	1	2	2	1
44	0	1	2	2	1
40	1	1	2	2	1
37	1
49	1	1	1	2	1
51	1
	1
34	0
26	0
	0
	0
	0
	0
51	0
	1
	1
39	0
55	1
39	1
	1
42	0
	0
	1
45	1
39	1
41	0
39	1
50	1
	0
46	1
52	0
58	0
	0
32	1
49	1
47	0
	1
61	1
	0
58	1
43	0	1
42	0	1
	0	1
27	0
39	0	1	2	2	1
49	0	1	2	2	1
27	0	1	2	2	1
45	0	1	2	2	1
28	1	1	2	2	1
32	0	1	2	2	1
26	1	1	2	2	1
38	1	1	2	2	1
	0	1	1	2	1
	1	1	1	2	1
	0	1	1	2	1
	0	1	1	2	1
	0	1	1	2	1
	1	1	1	2	1
22	1	1	2	2	1
25	0	1	2	2
23	0	1	3	2	0
31	1	1	2	2	1
28	0	1	2	2	1
	1
	0
61	0	1	3	2	0
24	1
	0	1	3	2	0
	0	1	2	2	1
64	1
	1
25	1
36	0	1	2	2	1
37	1		2	2	1
33	0	1	2	2	1
26	1	1	2	2	1
35	0	1	2	2	1
	0	1	2	2	1
34	0	1	2	2	1
	1	1	2	2	1
	1	1	2	2	1
60	0	1	2	2	1
	1
23	1	1	2	2	1
24	0	1	2	2	1
44	0	1	2	2	1
47	0	1	2	2	1
26	0	1	2	2	1
29	1	1	2	2	1
46	1	1	2	2	1
28	1	1	2	2	1
41	0	1	2	2	1
26	0	1	2	2	1
48	0	1	2	2
36	0	1	3	2	1
27	0	1		2	1
36	1
21	1
33	0	1	2	2	1
43	1	1	2	2	1
37	0	1	2	2
39	0	1	2	2	1
31	0	1	2	2
49	1
53	1
32	1
32	1
42	1
47	1	1
40	1	1	2	2	1
57	1
38	1	1	2	2	1
26	1	1
67	1	3	2	2	1
18	1	1
64	1	1
40	1	1
66	1
58	1	1
58	1
50	0
34	0
59	0
38	0	1
53	0
	0
21	0
38	0
51	0
28	0
	0
29	0	1	2		1
38	0	1	1	2	1
49	0	1	2	2	1
49	1	1	2	2	1
39	0	1	1	2	1
65	0	1	3	2	0
	0	1	2	2	1
	1	1	2	2	1
	0	1	2	2	1
	1	1	2	2	1
50	0	1	2	2	1
55	0	1	2	2	1
30	1	1	2	2	1
37	0	1	2	2	1
26	1	1	2	2	1
48	0	1	2	2	1
	0	1	2	2	1
60	0	1	1	2	1
23	0	1
30	0	1	2	2	1
31	0	1	2	2	1
51	1	1	1	2	1
29	1	1	1	2	0
48	0	1
43	0	1
69	1	1
45	0	1
50	1	1
63	0	1
43	0	1
39	0	1
37	0	1
63	0	1
39	0	1
66	0	1
38	0	1
34	1	1	2	2	1
30	1	1	2	2	1
28	1	1	2	2	1
36	0	1	2	2	1
32	1	1	2	2	1
37	1	1	2	2	1
44	0	1	1	2	0
40	0	1	1	2	0
63	0	1	2	2	1
26	0	1	2	2	1
53	1	1	1	2	1
24	1	1	1	2	0
43	0	1	1	2	0
32	0	1	1	2	1
30	0	1	1	2	0
38	0	1	1	2
45	0	1	1	2	1
46	0	1	1	2	1
27	1	1	1	2	1
30	0	1	2	2	1
36	1	1	2	2	1
51	0	1	2	2	1
32	1	1	3	2	1
32	0	1	2	2	1
57	0	1	2	2	1
33	1	1	2	2	1
35	0	1	2	2	1
29	0	1	2	2	1
54	1	1	2	2	1
48	0	1	2	2	1
28	0	1	2	2	1
52	1	1	2	2	1
44	0	1
47	0	1	2	2	1
30	1	1	2	2	1
46	0	1	2	2	1
34	0	1	2	2	1
42	0	1	2	2	1
42	0	1	2	2	1
38	0	1	2	2	1
	1	1	2	2	1
47	1	1	2	2	1
22	0	1	2	2	1
44	0	1	2	2	1
48	0	1	2	2	1
49	1	1	2	2	1
45	0	1	2	2	1
31	0	1	2	2	1
47	0	1	2	2	1
36	0	1	3	2	0
47	0	1	2	2	1
43	0	1	2	2	1
17	1	1	1	2	1
49	0	1	1	2	1
43	0	1	2	2	1
40	0	1	2	2	1
45	0	1	1	2	1
32	1	1	2	2	1
28	1	1	2	2	1
31	1	1	2	2	1
21	1	1	2	2	1
22	1	1	2	2	1
19	1	1	2	2	1
55	0	1	2	2	1
59	0	1	2	2	1
44	0	1	2	2	1
28	0	1	2	2	1
63	1	1	1	2	0
48	1	1	1	2	1
35	0	3	2	2	1
57	0	1	2	2	1
39	1	1	2	2	1
40	0
35	0
17	0
39	0
30	1
30	1
20	1
37	1
53	0
59	1
19	0
27	0
35	1
55	1
45	1
32	0
41	0
48	0
42	0
37	0
23	1
18	0
42	1
67	0
32	1
51	0
42	0
43	1
29	0	1	1	2	1
45	0	1	1	2	1
61	0	1	1	2	1
30	0	1	1	2	1
46	0	1	1	2	1
60	1	1	1	2	0
58	1	1	1	2	1
19	1	1	1	2	1
31	0	1	1	2	0
29	0	1	1	2	0
43	0	1	1	2	0
35	1	1	1	2	0
14	0	1	1	2	0
23	1	1	1	2	0
25	0	1	1	2	0
42	0	1	1	2	1
34	1	1	1	2	1
40	1	1	1	2	1
31	1	1	1	2	1
29	0	1	1	2
30	1	1	3	2	0
41	1	1	1	2	1
29	1	1
30	0	1
	1	1
51	0	1
37	1	1
21	1	1
23	1	1
55	0	1
	1	1
53	0	1
29	0	1
52	1	1
	0	1
	0	1
41	1	1
	1	1
23	0	1
34	1	1
58	1	1
36	0	1
35	0	1
39	0	1
	0	1
	0	1
31	0	1
36	0	1
46	1	1
21	0	1
31	0	1
	0	1
25	0	1
40	1	1
34	1	1
38	0	1
25	0	1
43	1	1
41	0	1
33	0
39	0
22	0
24	1
16	0
51	1
23	0
29	1
61	1
48	0	1	2	2	1
48	1	1	2	2	1
26	1
29	1
32	0
20	0
31	1
39	0
39	1
47	0
51	0
37	0
44	1
33	0
38	1
34	0
27	0
53	1
29	1
25	1
24	0
69	0
44	0
49	0
44	1
43	1
24	1
26	1
38	1
27	0
46	0	1	2	2	1
30	1	1	2	2	1
32	0	1	2	2	1
25	0
27	0
44	0
62	0
21	1
20	1
48	0
39	0	1		2	0
28	1	1	2	2	1
22	0	1	2	2	1
29	0	1
34	0	1	2	2	1
56	0	1	2	2	1
51	0	1	2	2	1
26	1	1	2	2	1
57	0	1	2	2	1
34	0	1	2	2	1
38	1
25	0
32	0
31	1
21	0
38	1
44	0
23	0
25	0
37	0
47	0
36	0
59	0
30	1
40	0
27	0
51	1
42	0
48	0
45	0
37	1
64	1
40	0
43	0
40	0
47	0	1	1	2	0
57	1	1	1	2	0
48	1	1	2	2	1
37	0	1	2	2	1
62	1	1	2	2	1
41	0	1	1	2	1
33	1	1	2	2	1
38	0	1	2	2	1
55	0	3	2	2	1
34	1	1	2	2	1
52	0	1	2	2	1
27	1	1	2	2	1
41	0	1	2	2	1
33	0	1	2	2	1
47	0	1	2	2	1
44	1	1	2	2	1
35	0	1	2	2	1
39	0	1	2	2	1
46	0	1	2	2	1
37	0	1	2	2	1
47	0	3	2	2	1
40	0	1	1	2	1
42	0	1	1	2	1
38	0	1	1	2	1
37	0	1	1	2	1
36	0	1	1	2	1
33	0	1	2	2	1
26	0	1
63	1	1
54	1	1	3	2	1
29	1	1	1	2	1
19	1	1
39	0	1
43	0	1	2	1	1
43	0	1	2	2	1
28	1	1
28	0	1
42	0	1
22	0	1
36	1	1
21	0	1
20	0	1
33	0	1
41	0	1
42	1	1
43	0	1
45	1	1
32	0	1
[truncated: 2,613 more rows]
